# Supplementary material for: The Role of Tyr-His-Trp Triad and Water Molecule Near the N1-Atom of 2-Hydroperoxycoelenterazine in Bioluminescence of Hydromedusan Photoproteins: Structural and Mutagenesis Study
Source: Int J Mol Sci. 2023 Apr 6;24(7):6869. doi: 10.3390/ijms24076869 (PMC10095345; doi:10.3390/ijms24076869)
Supplement: Supplementary file 1 [file ijms-24-06869-s001.zip]

Archive with 1 entries (1 files):
- ijms-2322262-supplementary.pdf
